# Supplementary material for: Leisure Sedentary Behavior and Risk of Lung Cancer: A Two-Sample Mendelian Randomization Study and Mediation Analysis
Source: Front Genet. 2021 Oct 28;12:763626. doi: 10.3389/fgene.2021.763626 (PMC8582637; doi:10.3389/fgene.2021.763626)
Supplement: Supplementary file 2 [file Table2.XLSX]

## Sheet: Sheet1
Outcomes	SNP numbers	MR-Egger				weighted median				IVW				MR-PRESSO
		OR	Low	Up	p	OR	Low	Up	p	OR	Low	Up	p	beta	sd	p
Lung cancer	3	0.412054	1.01817e-08	16675970	0.937048	0.681465	0.105248	4.41238	0.687378	0.765581	0.190056	3.08391	0.707094	NA	NA	NA
Lung adenocarcinoma	3	25.1442	5.71558e-07	1106153000	0.780511	1.88266	0.14607	24.265	0.627613	1.13001	0.129372	9.87006	0.911986	NA	NA	NA
Squamous cell lung cancer	3	169.509	3.0706e-17	93574990	0.854192	2.077	0.0889589	48.4937	0.649307	0.858816	0.018853	39.1219	0.937736	NA	NA	NA
