# Supplementary material for: Leisure Sedentary Behavior and Risk of Lung Cancer: A Two-Sample Mendelian Randomization Study and Mediation Analysis
Source: Front Genet. 2021 Oct 28;12:763626. doi: 10.3389/fgene.2021.763626 (PMC8582637; doi:10.3389/fgene.2021.763626)
Supplement: Supplementary file 4 [file Table3.XLSX]

## Sheet: Sheet1
Outcomes	SNPs numbers	R2	F	MR-Egger				weighted median				IVW				MR-Egger pleiotropy test			Heterogeneity				MR-PROSSO			MR-PRESSO adjustd
Television (exposure)				OR	Low	Up	p	OR	Low	Up	p	OR	Low	Up	p	intercept	se	p for pleiotropy	Chochrane's Q	p	I2	H statistic	beta	sd	p	beta	sd	p
smoking per day	77	0.00986	47	1.13231	0.774024	1.65645	0.523972	1.11202	1.01429	1.21918	0.0236845	1.11324	1.0299	1.20332	0.00688869	-0.00028019	0.00313291	0.928975	132.442	6.57313e-05	0.426163	1.32 (1.15, 1.51)	0.122102	0.0375295	0.00161194	0.123123	0.0341629	0.000521433
Age of smoking initiation	77	0.00986	47	0.940688	0.675297	1.31038	0.718699	0.937165	0.85759	1.02413	0.151732	0.921083	0.860835	0.985547	0.0172277	-0.000347233	0.00272859	0.899078	97.4041	0.0496237	0.219746	1.13 (0.98, 1.31)	-0.0681256	0.0335649	0.045377	NA*	NA*	NA*
Smoking initiation	77	0.00986	47	1.18841	0.664933	2.12399	0.561889	1.11712	0.966606	1.29107	0.133615	1.22806	1.08991	1.38373	0.000740834	0.00054135	0.00478031	0.910138	135.656	3.11765e-05	0.439758	1.34 (1.17, 1.53)	0.230323	0.0604185	0.000253424	0.193717	0.0541662	0.000577958
smoking cessation	77	0.00986	47	1.55873	0.744303	3.2643	0.242932	1.2283	1.01836	1.48151	0.0315337	1.35778	1.16606	1.58102	8.20839e-05	-0.0022772	0.00608757	0.709405	122.126	0.000626895	0.377694	1.27 (1.10, 1.46)	0.305513	0.0708864	4.20347e-05	NA*	NA*	NA*
Body mass index	40	0.0044945	46.4887	1.39842	0.708646	2.75958	0.339687	1.12315	0.995109	1.26768	0.0600247	1.18044	1.05788	1.31719	0.00301668	-0.00265287	0.00535684	0.623289	69.6806	0.0018176	0.440304	1.34 (1.11, 1.61)	0.159415	0.0547102	0.00581987	0.186539	0.0508077	0.000721173
Triglycerides	36	0.0044945	46.4887	1.40436	0.746471	2.64205	0.299693	1.23513	1.05629	1.44425	0.00813933	1.21384	1.09166	1.3497	0.000343409	-0.00229935	0.00501272	0.649367	34.4405	0.494947	0	0.99 (0.11, 9.00)	0.15912	0.0514215	0.00359083	NA*	NA*	NA*
Total cholesterol	36	0.0044945	46.4887	1.48776	0.626355	3.53382	0.37442	1.05188	0.887746	1.24636	0.558974	1.06837	0.924262	1.23496	0.370981	-0.00522107	0.00685991	0.451844	54.9659	0.0170809	0.363242	1.25 (1.02, 1.54)	-0.0030249	0.0750627	0.968056	-0.0617294	0.0641209	0.341783
* No outliers detected
