# Supplementary material for: Leisure Sedentary Behavior and Risk of Lung Cancer: A Two-Sample Mendelian Randomization Study and Mediation Analysis
Source: Front Genet. 2021 Oct 28;12:763626. doi: 10.3389/fgene.2021.763626 (PMC8582637; doi:10.3389/fgene.2021.763626)
Supplement: Supplementary file 5 [file Table4.XLS]

## Sheet: tele_lung
	SNP	effect_allele.exposure	other_allele.exposure	chr.exposure	beta.exposure	se.exposure	eaf.exposure	pval.exposure	beta.outcome	se.outcome	eaf.outcome	pval.outcome	nsnps	R2	F	Genes
1	rs10041724	T	C	5	0.0180931	0.00273852	0.807695	3.9e-11	0.0306015	0.02185	0.809945	0.184114	92	0.000118	49.4	LMNB1
2	rs10054327	G	A	5	0.0172449	0.00219021	0.576024	3.4e-15	0.000889395	0.018217	0.594984	0.961793	92	0.000157	65.5	HTR4
3	rs10057545	G	A	5	-0.0138921	0.00218505	0.555482	2e-10	0.028058	0.01734	0.540312	0.122163	92	8.89e-05	37.1	SIL1
4	rs10145592	C	G	14	-0.014845	0.00220802	0.409418	1.8e-11	0.000176984	0.01829	0.387657	0.992432	92	0.000113	47	PRIMA1
5	rs10189857	A	G	2	-0.020463	0.00217999	0.56785	6.2e-21	-0.0332413	0.018576	0.557958	0.0691927	92	0.000228	95.3	BCL11A
6	rs1022785	G	A	14	0.0180068	0.00311082	0.14165	7.1e-09	0.0226847	0.025957	0.140734	0.383448	92	0.000101	42.4	RP11-148E17.1
7	rs1031423	T	C	5	-0.0185194	0.00262613	0.215208	1.8e-12	0.0254065	0.023409	0.197234	0.276506	92	0.000122	50.9	FAM172A
8	rs10427502	G	A	21	0.0136963	0.00223339	0.622468	8.6e-10	-0.026003	0.019185	0.646762	0.172094	92	8.34e-05	34.8	BRWD1
9	rs10737620	T	A	1	0.0144141	0.00241921	0.273668	2.6e-09	-0.00955955	0.02023	0.289763	0.646539	92	9.94e-05	41.5	TROVE2
10	rs10739499	C	G	9	0.0138371	0.00229003	0.33716	1.5e-09	0.0314648	0.019411	0.333285	0.10064	92	9.39e-05	39.2	snoZ13_snr52
11	rs10771746	C	T	12	-0.0142821	0.00239463	0.716605	2.5e-09	-0.0383405	0.020567	0.711471	0.0575506	92	9.61e-05	40.1	IPO8
12	rs10772643	C	T	12	0.0247995	0.00349653	0.107916	1.3e-12	0.0108005	0.028428	0.110517	0.7089	92	0.000117	48.8	EMP1
13	rs10876864	G	A	12	-0.0133403	0.0021844	0.427197	1e-09	-0.0299325	0.017574	0.395561	0.104478	92	9.57e-05	40	IKZF4
14	rs10932837	C	T	2	-0.0131055	0.00216152	0.494411	1.3e-09	-0.00105656	0.017776	0.495843	0.95345	92	9.41e-05	39.3	AC114765.1
15	rs10994943	T	G	10	0.0129868	0.00219109	0.581013	3.1e-09	0.00857163	0.018504	0.60457	0.652136	92	9.21e-05	38.5	RP11-491H19.1
16	rs11130793	C	T	3	0.0129223	0.00221055	0.601737	5e-09	-0.000207978	0.018231	0.611054	0.991069	92	9.51e-05	39.7	FHIT
17	rs11218575	C	T	11	0.0153751	0.00218733	0.566037	2.1e-12	0.0259703	0.017901	0.58573	0.165134	92	0.00011	46.1	MIR100HG
18	rs11245482	T	C	10	-0.0132329	0.00222132	0.61325	2.6e-09	-0.0178989	0.018764	0.61806	0.340356	92	8.79e-05	36.7	CTBP2
19	rs11763734	A	C	7	-0.012463	0.00216247	0.510007	8.2e-09	-0.0163663	0.01813	0.518632	0.36735	92	8.64e-05	36.1	GRM8
20	rs11810109	A	T	1	0.0162518	0.00235696	0.701438	5.4e-12	0.0466525	0.018541	0.705457	0.0185178	92	0.000131	54.8	ST3GAL3
21	rs11917871	T	C	3	-0.0166474	0.00220627	0.424906	4.5e-14	0.00501242	0.01868	0.400887	0.79123	92	0.00012	50.3	CACNA2D3
22	rs12105701	C	T	2	-0.0128825	0.00220843	0.395851	5.4e-09	-0.0377891	0.017761	0.380857	0.0442945	92	7.3e-05	30.5	AC010739.1
23	rs12342024	G	T	9	-0.0205172	0.00340797	0.886158	1.7e-09	-0.0113681	0.028073	0.882415	0.690389	92	8.6e-05	35.9	CRB2
24	rs12491503	G	A	3	-0.0142607	0.00229906	0.670306	5.5e-10	-0.0171491	0.019104	0.669411	0.37008	92	9.14e-05	38.2	SLC2A2
25	rs12541615	T	C	8	-0.0175199	0.00280013	0.817478	3.9e-10	0.000151011	0.022466	0.807283	0.994768	92	9.26e-05	38.7	EXT1
26	rs12554512	T	C	9	0.0207024	0.00219328	0.584071	3.8e-21	0.00724015	0.018851	0.608033	0.70829	92	0.000241	100.7	RP11-370B11.4
27	rs1278847	C	A	1	0.0159233	0.00234661	0.694252	1.2e-11	-0.0148137	0.01981	0.692959	0.456682	92	0.000114	47.4	CYB561D1
28	rs148648822	G	T	1	-0.017551	0.00298724	0.843182	4.2e-09	0.00786888	0.026267	0.860179	0.772254	92	8.29e-05	34.6	DPYD
29	rs17207890	G	A	11	0.015694	0.00228666	0.657407	6.7e-12	0.050175	0.018153	0.666647	0.00991905	92	0.000126	52.4	CTD-2564P9.3
30	rs17512836	T	C	18	0.0422142	0.00684643	0.974385	7e-10	0.0251506	0.050719	0.974032	0.646629	92	9.3e-05	38.8	TCF4
31	rs17727474	C	T	10	0.017551	0.00296085	0.832295	3.1e-09	0.0325614	0.022538	0.809993	0.171833	92	8.69e-05	36.3	RPS27P18
32	rs2045147	A	G	10	0.0126686	0.00217659	0.449407	5.9e-09	0.0376782	0.018607	0.454132	0.0388884	92	6.84e-05	28.6	PCDH15
33	rs2073869	C	T	9	0.0186112	0.0029076	0.833626	1.5e-10	0.00346399	0.022536	0.805144	0.880932	92	0.000105	43.7	SPACA9
34	rs2173650	G	T	12	0.017845	0.00304387	0.852206	4.6e-09	0.0296018	0.025443	0.854546	0.271193	92	8.91e-05	37.2	TESC
35	rs2184364	A	G	6	0.0156396	0.00263677	0.782382	3e-09	0.0106626	0.021407	0.771708	0.629635	92	8.97e-05	37.4	HIVEP2
36	rs2291681	G	T	9	0.0127084	0.00220239	0.583543	7.9e-09	0.00481558	0.017979	0.593268	0.793475	92	7.73e-05	32.3	FREM1
37	rs2447098	C	A	17	-0.014947	0.00217845	0.475175	6.8e-12	-0.0338484	0.017592	0.478048	0.0677548	92	0.000119	49.7	SGSM2
38	rs2460	G	A	15	-0.0152938	0.00245865	0.736281	5e-10	0.0513965	0.019908	0.745838	0.0163441	92	0.000102	42.4	ONECUT1
39	rs2584597	T	C	17	0.0150996	0.00239572	0.662057	2.9e-10	3.30005e-05	0.020632	0.717802	0.998738	92	9.49e-05	39.6	TCAM1P
40	rs2616830	G	A	9	0.0164651	0.00216551	0.461988	2.9e-14	0.00338427	0.017917	0.443421	0.852294	92	0.000127	53	RP11-443B9.1
41	rs262890	A	G	5	-0.0185683	0.00235563	0.698905	3.2e-15	-0.0386244	0.020267	0.700089	0.0520595	92	0.000154	64.4	AC010376.1
42	rs263771	C	A	2	-0.017013	0.00256135	0.766621	3.1e-11	-0.0333274	0.022621	0.777955	0.136126	92	0.000124	51.7	ZNF804A
43	rs2971640	G	A	2	-0.0126576	0.00215401	0.505474	4.2e-09	-0.0375337	0.018421	0.486871	0.0376808	92	9.05e-05	37.8	AC005040.3
44	rs34864022	A	G	9	-0.0263815	0.00435706	0.933558	1.4e-09	-0.00251085	0.036849	0.937322	0.947505	92	9.14e-05	38.2	LINC01239
45	rs374722	G	A	2	0.0244932	0.0030238	0.150476	5.5e-16	0.0065654	0.024923	0.146136	0.795869	92	0.000179	74.7	AC062032.1
46	rs3754970	T	C	2	-0.014997	0.0021699	0.495822	4.8e-12	0.00969188	0.018051	0.5154	0.594321	92	0.000146	61.1	TANK
47	rs405797	T	A	14	-0.0148849	0.00250575	0.246793	2.8e-09	0.00247793	0.021083	0.255257	0.908135	92	9.92e-05	41.4	NOVA1
48	rs42210	G	C	5	-0.0138517	0.00239536	0.289169	7.3e-09	0.0110992	0.019886	0.285873	0.579995	92	8.67e-05	36.2	HMP19
49	rs4382592	T	G	9	0.0136721	0.00235776	0.301425	6.7e-09	0.0451502	0.020185	0.308445	0.021722	92	9.15e-05	38.2	MED27
50	rs4523073	A	G	6	-0.0137517	0.00221114	0.591077	5e-10	-0.0142106	0.018819	0.620797	0.452113	92	9.68e-05	40.4	RNU7-66P
51	rs4577309	A	G	2	0.0160037	0.00216796	0.468698	1.6e-13	0.0581651	0.018908	0.478034	0.001366	92	0.000124	51.7	MFSD6
52	rs4775373	T	C	15	0.0132229	0.00225713	0.361442	4.7e-09	0.0104037	0.019001	0.368197	0.587167	92	9.02e-05	37.7	RORA
53	rs4845364	A	G	1	-0.0153008	0.00215604	0.495003	1.3e-12	-0.0160461	0.017592	0.481319	0.377881	92	0.000129	53.9	TPM3
54	rs4973576	C	A	2	-0.0145232	0.00237947	0.298072	1e-09	0.0153279	0.020217	0.306743	0.450396	92	8.93e-05	37.3	NGEF
55	rs55700114	G	A	20	-0.014333	0.00239284	0.712746	2.1e-09	-0.0142874	0.019217	0.678101	0.459274	92	0.0001	41.9	KCNS1
56	rs55909997	G	A	1	-0.0135532	0.00227041	0.650384	2.4e-09	0.0128127	0.018752	0.650742	0.508014	92	8.31e-05	34.7	PRMT6
57	rs57585211	T	G	5	-0.0167329	0.00285006	0.826832	4.3e-09	-0.0164765	0.024479	0.839893	0.504147	92	8.21e-05	34.3	FBXL17
58	rs6131281	C	T	20	0.0160808	0.00220553	0.596509	3.1e-13	-0.0345473	0.018685	0.594653	0.0601326	92	0.000133	55.4	BTBD3
59	rs6141814	C	A	20	-0.0135023	0.00222588	0.613455	1.3e-09	-0.0249404	0.018844	0.622537	0.182727	92	9.34e-05	39	DNMT3B
60	rs62332760	G	T	4	-0.0144128	0.00221698	0.613118	8e-11	0.0151512	0.018241	0.63276	0.421879	92	0.000102	42.8	TET2
61	rs62379379	G	T	5	-0.0260246	0.0042322	0.928551	7.8e-10	-0.09145	0.037783	0.918226	0.0104409	92	8.77e-05	36.6	PRELID2
62	rs62641636	A	G	2	0.0144237	0.00233911	0.691839	7e-10	0.0289614	0.019899	0.678289	0.165934	92	0.000102	42.6	PPP3R1
63	rs631130	T	A	1	-0.0138158	0.00236338	0.369158	5e-09	0.00727051	0.022149	0.363343	0.746328	92	9.42e-05	39.4	RP11-286B14.1
64	rs648044	A	G	11	-0.013834	0.00226591	0.395242	1e-09	-0.0372783	0.01958	0.380555	0.072272	92	0.000108	45	ZBTB16
65	rs6670915	C	T	1	0.0137322	0.00216788	0.533195	2.4e-10	-0.0156253	0.018683	0.578048	0.404243	92	9.41e-05	39.3	LINC01748
66	rs6673341	T	G	1	-0.014513	0.0021693	0.465333	2.2e-11	-0.0184807	0.017499	0.476517	0.308392	92	0.000113	47.3	EDEM3
67	rs66852340	C	T	4	-0.0177896	0.00260074	0.775527	7.9e-12	0.000339057	0.021641	0.772394	0.987778	92	0.000124	51.8	RGS12
68	rs6721975	T	C	2	-0.0166905	0.00261401	0.231524	1.7e-10	-0.0195427	0.022453	0.307976	0.404128	92	0.000107	44.7	SOX11
69	rs6825241	C	A	4	-0.0169583	0.00216609	0.536204	4.9e-15	-0.0158694	0.01816	0.543196	0.383092	92	0.000152	63.4	FAM160A1
70	rs6850494	A	C	4	-0.0143297	0.00222236	0.615571	1.1e-10	-0.0274722	0.019037	0.600596	0.145317	92	0.000108	45	RP11-576N17.4
71	rs7089973	C	A	10	-0.013355	0.00223661	0.6186	2.4e-09	-0.0196869	0.019202	0.633238	0.304765	92	8.35e-05	34.9	TAF9BP2
72	rs7184800	G	A	16	0.0168167	0.00234935	0.696784	8.2e-13	-0.00680777	0.019671	0.695014	0.732577	92	0.000138	57.7	RBL2
73	rs7248205	C	T	19	0.0139253	0.00221689	0.397614	3.4e-10	-0.018766	0.018894	0.430934	0.338944	92	0.000109	45.4	ILF3
74	rs72781699	G	A	2	-0.0186804	0.00267802	0.797367	3e-12	-0.0077876	0.022774	0.811864	0.736168	92	0.000142	59.5	FKBP1B
75	rs72828890	C	T	5	0.0192918	0.00329837	0.869256	4.9e-09	0.0163194	0.030309	0.884746	0.60757	92	9.51e-05	39.7	WWC1
76	rs74802478	G	A	11	0.0166419	0.00281818	0.818971	3.5e-09	0.0361973	0.023396	0.83705	0.145269	92	7.72e-05	32.2	NTM
77	rs74996610	C	G	12	-0.0305519	0.00519585	0.954131	4.1e-09	0.00236981	0.042815	0.955482	0.957829	92	7.97e-05	33.3	SOX5
78	rs7564130	T	C	2	-0.0149864	0.00225071	0.640601	2.8e-11	-0.0268581	0.018693	0.616724	0.147193	92	0.000112	46.6	NRXN1
79	rs7693082	G	C	4	0.0150716	0.00235845	0.299686	1.7e-10	-0.00750711	0.019287	0.300097	0.704761	92	0.00011	46.1	C4orf45
80	rs7693703	G	A	4	0.0228437	0.0038412	0.910033	2.7e-09	-0.0304332	0.030734	0.90534	0.321835	92	8.32e-05	34.8	LINC01378
81	rs7700107	A	C	4	-0.0210603	0.00313788	0.862543	1.9e-11	-0.0652679	0.027962	0.867934	0.015243	92	0.000115	47.9	LCORL
82	rs7716447	A	G	5	-0.0133844	0.00226863	0.639406	3.6e-09	-0.0411554	0.025418	0.746967	0.0996621	92	9.29e-05	38.8	CTD-2232E5.2
83	rs78394231	T	C	6	-0.0208531	0.00363518	0.90159	9.7e-09	-3.89992e-05	0.029855	0.903306	0.998989	92	0.000103	42.8	PDSS2
84	rs7991062	C	G	13	-0.0177381	0.00228727	0.658663	8.8e-15	-0.00431269	0.019225	0.656009	0.825036	92	0.000155	64.8	ASNSP3
85	rs8756	C	A	12	-0.0134501	0.00216618	0.484619	5.3e-10	0.0131146	0.018062	0.483593	0.469854	92	9.62e-05	40.2	HMGA2
86	rs9563168	G	A	13	0.0175868	0.00266741	0.791482	4.3e-11	-0.0165385	0.02227	0.794956	0.460099	92	0.000111	46.3	LINC00558
87	rs9569734	A	G	13	0.0188846	0.00300692	0.843521	3.4e-10	0.0141801	0.024397	0.845474	0.576177	92	0.000111	46.4	PCDH17
88	rs9834970	T	C	3	0.0127684	0.00215775	0.501031	3.3e-09	-0.0221107	0.018226	0.513424	0.223016	92	8.92e-05	37.3	LINC02033
89	rs984409	G	A	1	-0.0148683	0.00225294	0.363032	4.1e-11	-0.00131887	0.018621	0.347304	0.944637	92	0.000106	44.2	SGIP1
90	rs9867121	C	A	3	0.0194994	0.00280905	0.817728	3.9e-12	-0.0144304	0.024117	0.812894	0.553336	92	0.000115	47.9	ZBTB20
91	rs9902312	T	C	17	0.0153237	0.00232706	0.683148	4.5e-11	-0.0176149	0.01921	0.671958	0.359729	92	9.79e-05	40.9	HELZ
92	rs9964724	C	T	18	0.0176465	0.00232664	0.317881	3.3e-14	0.0232252	0.019543	0.318308	0.232668	92	0.00017	71.2	CELF4

## Sheet: tele_adeno
	SNP	effect_allele.exposure	other_allele.exposure	chr.exposure	beta.exposure	se.exposure	eaf.exposure	pval.exposure	beta.outcome	se.outcome	eaf.outcome	pval.outcome	nsnps	R2	F	Genes
1	rs10041724	T	C	5	0.0180931	0.00273852	0.807695	3.9e-11	0.0786753	0.031978	0.809557	0.0281022	92	0.000118	49.4	LMNB1
2	rs10054327	G	A	5	0.0172449	0.00219021	0.576024	3.4e-15	-0.00749484	0.028196	0.594521	0.79456	92	0.000157	65.5	HTR4
3	rs10057545	G	A	5	-0.0138921	0.00218505	0.555482	2e-10	0.0626161	0.025616	0.54302	0.0254953	92	8.89e-05	37.1	SIL1
4	rs10145592	C	G	14	-0.014845	0.00220802	0.409418	1.8e-11	0.0259085	0.028655	0.390472	0.366927	92	0.000113	47	PRIMA1
5	rs10189857	A	G	2	-0.020463	0.00217999	0.56785	6.2e-21	-0.0196909	0.028313	0.56077	0.490313	92	0.000228	95.3	BCL11A
6	rs1022785	G	A	14	0.0180068	0.00311082	0.14165	7.1e-09	0.00879422	0.038759	0.140827	0.825736	92	0.000101	42.4	RP11-148E17.1
7	rs1031423	T	C	5	-0.0185194	0.00262613	0.215208	1.8e-12	0.0114344	0.034821	0.199816	0.748362	92	0.000122	50.9	FAM172A
8	rs10427502	G	A	21	0.0136963	0.00223339	0.622468	8.6e-10	-0.0663325	0.030188	0.64386	0.022488	92	8.34e-05	34.8	BRWD1
9	rs10737620	T	A	1	0.0144141	0.00241921	0.273668	2.6e-09	0.0170803	0.031914	0.288235	0.59787	92	9.94e-05	41.5	TROVE2
10	rs10739499	C	G	9	0.0138371	0.00229003	0.33716	1.5e-09	0.0174332	0.029462	0.331117	0.55867	92	9.39e-05	39.2	snoZ13_snr52
11	rs10771746	C	T	12	-0.0142821	0.00239463	0.716605	2.5e-09	-0.0861364	0.033034	0.712894	0.00585302	92	9.61e-05	40.1	IPO8
12	rs10772643	C	T	12	0.0247995	0.00349653	0.107916	1.3e-12	-0.0582532	0.041669	0.107917	0.207306	92	0.000117	48.8	EMP1
13	rs10876864	G	A	12	-0.0133403	0.0021844	0.427197	1e-09	0.000912583	0.027781	0.396727	0.974471	92	9.57e-05	40	IKZF4
14	rs10932837	C	T	2	-0.0131055	0.00216152	0.494411	1.3e-09	-0.00748998	0.027001	0.496272	0.788764	92	9.41e-05	39.3	AC114765.1
15	rs10994943	T	G	10	0.0129868	0.00219109	0.581013	3.1e-09	-0.0106085	0.02901	0.601993	0.719547	92	9.21e-05	38.5	RP11-491H19.1
16	rs11130793	C	T	3	0.0129223	0.00221055	0.601737	5e-09	0.0207355	0.027442	0.614755	0.471804	92	9.51e-05	39.7	FHIT
17	rs11218575	C	T	11	0.0153751	0.00218733	0.566037	2.1e-12	0.0116638	0.027818	0.583755	0.687061	92	0.00011	46.1	MIR100HG
18	rs11245482	T	C	10	-0.0132329	0.00222132	0.61325	2.6e-09	-0.0198507	0.028818	0.61807	0.494634	92	8.79e-05	36.7	CTBP2
19	rs11763734	A	C	7	-0.012463	0.00216247	0.510007	8.2e-09	0.00786989	0.027195	0.520623	0.779981	92	8.64e-05	36.1	GRM8
20	rs11810109	A	T	1	0.0162518	0.00235696	0.701438	5.4e-12	-0.0243072	0.030275	0.70437	0.424544	92	0.000131	54.8	ST3GAL3
21	rs11917871	T	C	3	-0.0166474	0.00220627	0.424906	4.5e-14	-0.00507687	0.028245	0.401282	0.861995	92	0.00012	50.3	CACNA2D3
22	rs12105701	C	T	2	-0.0128825	0.00220843	0.395851	5.4e-09	-0.0239219	0.027354	0.384478	0.406425	92	7.3e-05	30.5	AC010739.1
23	rs12342024	G	T	9	-0.0205172	0.00340797	0.886158	1.7e-09	-0.0190543	0.043913	0.883084	0.672082	92	8.6e-05	35.9	CRB2
24	rs12491503	G	A	3	-0.0142607	0.00229906	0.670306	5.5e-10	-0.0171462	0.029243	0.669646	0.562256	92	9.14e-05	38.2	SLC2A2
25	rs12541615	T	C	8	-0.0175199	0.00280013	0.817478	3.9e-10	0.0378815	0.033584	0.810007	0.29441	92	9.26e-05	38.7	EXT1
26	rs12554512	T	C	9	0.0207024	0.00219328	0.584071	3.8e-21	-0.00982458	0.029508	0.607668	0.744052	92	0.000241	100.7	RP11-370B11.4
27	rs1278847	C	A	1	0.0159233	0.00234661	0.694252	1.2e-11	0.0342457	0.029226	0.695904	0.272021	92	0.000114	47.4	CYB561D1
28	rs148648822	G	T	1	-0.017551	0.00298724	0.843182	4.2e-09	0.056108	0.03877	0.860585	0.189337	92	8.29e-05	34.6	DPYD
29	rs17207890	G	A	11	0.015694	0.00228666	0.657407	6.7e-12	0.0772515	0.026944	0.665211	0.00996805	92	0.000126	52.4	CTD-2564P9.3
30	rs17512836	T	C	18	0.0422142	0.00684643	0.974385	7e-10	0.0425829	0.073586	0.973832	0.608889	92	9.3e-05	38.8	TCF4
31	rs17727474	C	T	10	0.017551	0.00296085	0.832295	3.1e-09	0.0549378	0.033741	0.810037	0.137083	92	8.69e-05	36.3	RPS27P18
32	rs2045147	A	G	10	0.0126686	0.00217659	0.449407	5.9e-09	0.0035487	0.027545	0.453187	0.89988	92	6.84e-05	28.6	PCDH15
33	rs2073869	C	T	9	0.0186112	0.0029076	0.833626	1.5e-10	-0.0265806	0.035757	0.806328	0.461104	92	0.000105	43.7	SPACA9
34	rs2173650	G	T	12	0.017845	0.00304387	0.852206	4.6e-09	0.0119795	0.039171	0.854641	0.771608	92	8.91e-05	37.2	TESC
35	rs2184364	A	G	6	0.0156396	0.00263677	0.782382	3e-09	0.0610215	0.031552	0.774172	0.0785796	92	8.97e-05	37.4	HIVEP2
36	rs2291681	G	T	9	0.0127084	0.00220239	0.583543	7.9e-09	-0.00335636	0.027764	0.592499	0.906056	92	7.73e-05	32.3	FREM1
37	rs2447098	C	A	17	-0.014947	0.00217845	0.475175	6.8e-12	-0.00891865	0.027663	0.480109	0.756023	92	0.000119	49.7	SGSM2
38	rs2460	G	A	15	-0.0152938	0.00245865	0.736281	5e-10	0.0539241	0.030545	0.745239	0.105374	92	0.000102	42.4	ONECUT1
39	rs2584597	T	C	17	0.0150996	0.00239572	0.662057	2.9e-10	-0.0175196	0.032268	0.716904	0.592536	92	9.49e-05	39.6	TCAM1P
40	rs2616830	G	A	9	0.0164651	0.00216551	0.461988	2.9e-14	0.0147034	0.027737	0.443853	0.60073	92	0.000127	53	RP11-443B9.1
41	rs262890	A	G	5	-0.0185683	0.00235563	0.698905	3.2e-15	-0.0268941	0.03114	0.704199	0.389476	92	0.000154	64.4	AC010376.1
42	rs263771	C	A	2	-0.017013	0.00256135	0.766621	3.1e-11	-0.0204358	0.034831	0.77856	0.562909	92	0.000124	51.7	ZNF804A
43	rs2971640	G	A	2	-0.0126576	0.00215401	0.505474	4.2e-09	-0.0366472	0.028252	0.486089	0.190416	92	9.05e-05	37.8	AC005040.3
44	rs34864022	A	G	9	-0.0263815	0.00435706	0.933558	1.4e-09	0.00885106	0.05586	0.937693	0.882154	92	9.14e-05	38.2	LINC01239
45	rs374722	G	A	2	0.0244932	0.0030238	0.150476	5.5e-16	0.0108202	0.038111	0.145122	0.782335	92	0.000179	74.7	AC062032.1
46	rs3754970	T	C	2	-0.014997	0.0021699	0.495822	4.8e-12	0.0509877	0.029027	0.516347	0.0721855	92	0.000146	61.1	TANK
47	rs405797	T	A	14	-0.0148849	0.00250575	0.246793	2.8e-09	0.00856521	0.032282	0.255997	0.795527	92	9.92e-05	41.4	NOVA1
48	rs42210	G	C	5	-0.0138517	0.00239536	0.289169	7.3e-09	-0.00110861	0.030275	0.284423	0.971673	92	8.67e-05	36.2	HMP19
49	rs4382592	T	G	9	0.0136721	0.00235776	0.301425	6.7e-09	0.0336495	0.030372	0.309088	0.265891	92	9.15e-05	38.2	MED27
50	rs4523073	A	G	6	-0.0137517	0.00221114	0.591077	5e-10	-0.027261	0.029214	0.620963	0.351334	92	9.68e-05	40.4	RNU7-66P
51	rs4577309	A	G	2	0.0160037	0.00216796	0.468698	1.6e-13	0.044741	0.028619	0.473467	0.111692	92	0.000124	51.7	MFSD6
52	rs4775373	T	C	15	0.0132229	0.00225713	0.361442	4.7e-09	-0.0393533	0.027678	0.367799	0.184151	92	9.02e-05	37.7	RORA
53	rs4845364	A	G	1	-0.0153008	0.00215604	0.495003	1.3e-12	-0.0212941	0.02685	0.480756	0.450077	92	0.000129	53.9	TPM3
54	rs4973576	C	A	2	-0.0145232	0.00237947	0.298072	1e-09	-0.00184771	0.030723	0.306898	0.953578	92	8.93e-05	37.3	NGEF
55	rs55700114	G	A	20	-0.014333	0.00239284	0.712746	2.1e-09	-0.0224687	0.029518	0.68041	0.449513	92	0.0001	41.9	KCNS1
56	rs55909997	G	A	1	-0.0135532	0.00227041	0.650384	2.4e-09	0.0219962	0.028538	0.649546	0.464035	92	8.31e-05	34.7	PRMT6
57	rs57585211	T	G	5	-0.0167329	0.00285006	0.826832	4.3e-09	-0.0434071	0.03801	0.839331	0.250301	92	8.21e-05	34.3	FBXL17
58	rs6131281	C	T	20	0.0160808	0.00220553	0.596509	3.1e-13	-0.0273671	0.028561	0.595748	0.338205	92	0.000133	55.4	BTBD3
59	rs6141814	C	A	20	-0.0135023	0.00222588	0.613455	1.3e-09	-0.00560228	0.028419	0.623938	0.847188	92	9.34e-05	39	DNMT3B
60	rs62332760	G	T	4	-0.0144128	0.00221698	0.613118	8e-11	0.00328539	0.028351	0.632054	0.910616	92	0.000102	42.8	TET2
61	rs62379379	G	T	5	-0.0260246	0.0042322	0.928551	7.8e-10	-0.0838226	0.059005	0.919238	0.143966	92	8.77e-05	36.6	PRELID2
62	rs62641636	A	G	2	0.0144237	0.00233911	0.691839	7e-10	0.0267126	0.030566	0.680707	0.409679	92	0.000102	42.6	PPP3R1
63	rs631130	T	A	1	-0.0138158	0.00236338	0.369158	5e-09	0.0162109	0.034319	0.364818	0.642654	92	9.42e-05	39.4	RP11-286B14.1
64	rs648044	A	G	11	-0.013834	0.00226591	0.395242	1e-09	-0.0468862	0.029857	0.376804	0.146489	92	0.000108	45	ZBTB16
65	rs6670915	C	T	1	0.0137322	0.00216788	0.533195	2.4e-10	0.0215751	0.027488	0.57788	0.455196	92	9.41e-05	39.3	LINC01748
66	rs6673341	T	G	1	-0.014513	0.0021693	0.465333	2.2e-11	-0.0317497	0.026484	0.476981	0.258474	92	0.000113	47.3	EDEM3
67	rs66852340	C	T	4	-0.0177896	0.00260074	0.775527	7.9e-12	-0.0290645	0.03409	0.772745	0.395932	92	0.000124	51.8	RGS12
68	rs6721975	T	C	2	-0.0166905	0.00261401	0.231524	1.7e-10	-0.0112217	0.034937	0.30755	0.759247	92	0.000107	44.7	SOX11
69	rs6825241	C	A	4	-0.0169583	0.00216609	0.536204	4.9e-15	-0.0186412	0.02783	0.543849	0.506719	92	0.000152	63.4	FAM160A1
70	rs6850494	A	C	4	-0.0143297	0.00222236	0.615571	1.1e-10	-0.041425	0.029672	0.602016	0.157292	92	0.000108	45	RP11-576N17.4
71	rs7089973	C	A	10	-0.013355	0.00223661	0.6186	2.4e-09	-0.0115995	0.029319	0.634344	0.697455	92	8.35e-05	34.9	TAF9BP2
72	rs7184800	G	A	16	0.0168167	0.00234935	0.696784	8.2e-13	-0.00958096	0.029977	0.693274	0.754131	92	0.000138	57.7	RBL2
73	rs7248205	C	T	19	0.0139253	0.00221689	0.397614	3.4e-10	-0.0024901	0.029282	0.433776	0.934343	92	0.000109	45.4	ILF3
74	rs72781699	G	A	2	-0.0186804	0.00267802	0.797367	3e-12	-0.0123721	0.034699	0.811296	0.727306	92	0.000142	59.5	FKBP1B
75	rs72828890	C	T	5	0.0192918	0.00329837	0.869256	4.9e-09	0.0144793	0.047011	0.884872	0.772472	92	9.51e-05	39.7	WWC1
76	rs74802478	G	A	11	0.0166419	0.00281818	0.818971	3.5e-09	0.0366121	0.035738	0.836918	0.341446	92	7.72e-05	32.2	NTM
77	rs74996610	C	G	12	-0.0305519	0.00519585	0.954131	4.1e-09	0.0306778	0.064443	0.955766	0.666557	92	7.97e-05	33.3	SOX5
78	rs7564130	T	C	2	-0.0149864	0.00225071	0.640601	2.8e-11	-0.00872582	0.028311	0.617508	0.762432	92	0.000112	46.6	NRXN1
79	rs7693082	G	C	4	0.0150716	0.00235845	0.299686	1.7e-10	-0.0216936	0.029156	0.300229	0.479827	92	0.00011	46.1	C4orf45
80	rs7693703	G	A	4	0.0228437	0.0038412	0.910033	2.7e-09	-0.0673296	0.048316	0.905846	0.154551	92	8.32e-05	34.8	LINC01378
81	rs7700107	A	C	4	-0.0210603	0.00313788	0.862543	1.9e-11	-0.0795789	0.042228	0.866862	0.0498276	92	0.000115	47.9	LCORL
82	rs7716447	A	G	5	-0.0133844	0.00226863	0.639406	3.6e-09	0.0140188	0.036829	0.746031	0.717783	92	9.29e-05	38.8	CTD-2232E5.2
83	rs78394231	T	C	6	-0.0208531	0.00363518	0.90159	9.7e-09	-0.00179838	0.045538	0.902898	0.969863	92	0.000103	42.8	PDSS2
84	rs7991062	C	G	13	-0.0177381	0.00228727	0.658663	8.8e-15	0.00795657	0.029361	0.655866	0.794118	92	0.000155	64.8	ASNSP3
85	rs8756	C	A	12	-0.0134501	0.00216618	0.484619	5.3e-10	0.0181601	0.027931	0.482931	0.519515	92	9.62e-05	40.2	HMGA2
86	rs9563168	G	A	13	0.0175868	0.00266741	0.791482	4.3e-11	-0.0403374	0.034547	0.794919	0.239694	92	0.000111	46.3	LINC00558
87	rs9569734	A	G	13	0.0188846	0.00300692	0.843521	3.4e-10	0.0253281	0.037079	0.846924	0.521622	92	0.000111	46.4	PCDH17
88	rs9834970	T	C	3	0.0127684	0.00215775	0.501031	3.3e-09	-0.0333613	0.02808	0.511493	0.231921	92	8.92e-05	37.3	LINC02033
89	rs984409	G	A	1	-0.0148683	0.00225294	0.363032	4.1e-11	0.000623805	0.028521	0.347769	0.98303	92	0.000106	44.2	SGIP1
90	rs9867121	C	A	3	0.0194994	0.00280905	0.817728	3.9e-12	-0.0220335	0.036822	0.811825	0.555303	92	0.000115	47.9	ZBTB20
91	rs9902312	T	C	17	0.0153237	0.00232706	0.683148	4.5e-11	-0.0171698	0.029178	0.672282	0.560812	92	9.79e-05	40.9	HELZ
92	rs9964724	C	T	18	0.0176465	0.00232664	0.317881	3.3e-14	0.000682767	0.029214	0.318261	0.981873	92	0.00017	71.2	CELF4

## Sheet: tele_squa
	SNP	effect_allele.exposure	other_allele.exposure	chr.exposure	beta.exposure	se.exposure	eaf.exposure	pval.exposure	beta.outcome	se.outcome	eaf.outcome	pval.outcome	nsnps	R2	F	Genes
1	rs10041724	T	C	5	0.0180931	0.00273852	0.807695	3.9e-11	0.00784368	0.03406	0.809785	0.825309	91	1.18E-04	49.4	LMNB1
2	rs10054327	G	A	5	0.0172449	0.00219021	0.576024	3.4e-15	-0.00680976	0.028038	0.594874	0.812021	91	1.57E-04	65.5	HTR4
3	rs10057545	G	A	5	-0.0138921	0.00218505	0.555482	2e-10	0.0659219	0.025458	0.540912	0.0183421	91	8.89E-05	37.1	SIL1
4	rs10189857	A	G	2	-0.020463	0.00217999	0.56785	6.2e-21	-0.0257808	0.028402	0.558014	0.364992	91	2.28E-04	95.3	BCL11A
5	rs1022785	G	A	14	0.0180068	0.00311082	0.14165	7.1e-09	0.0671501	0.041358	0.141322	0.094973	91	1.01E-04	42.4	RP11-148E17.1
6	rs1031423	T	C	5	-0.0185194	0.00262613	0.215208	1.8e-12	0.00655845	0.03583	0.195075	0.858898	91	1.22E-04	50.9	FAM172A
7	rs10427502	G	A	21	0.0136963	0.00223339	0.622468	8.6e-10	0.00306971	0.028677	0.648939	0.917397	91	8.34E-05	34.8	BRWD1
8	rs10737620	T	A	1	0.0144141	0.00241921	0.273668	2.6e-09	-0.000996496	0.03131	0.289522	0.975403	91	9.94E-05	41.5	TROVE2
9	rs10739499	C	G	9	0.0138371	0.00229003	0.33716	1.5e-09	0.0188846	0.029514	0.334637	0.526524	91	9.39E-05	39.2	snoZ13_snr52
10	rs10771746	C	T	12	-0.0142821	0.00239463	0.716605	2.5e-09	0.0116223	0.030047	0.711648	0.710773	91	9.61E-05	40.1	IPO8
11	rs10772643	C	T	12	0.0247995	0.00349653	0.107916	1.3e-12	0.0354839	0.044327	0.111105	0.427117	91	1.17E-04	48.8	EMP1
12	rs10876864	G	A	12	-0.0133403	0.0021844	0.427197	1e-09	-0.0187752	0.027261	0.397201	0.510982	91	9.57E-05	40	IKZF4
13	rs10932837	C	T	2	-0.0131055	0.00216152	0.494411	1.3e-09	0.0284164	0.027968	0.496775	0.309027	91	9.41E-05	39.3	AC114765.1
14	rs10994943	T	G	10	0.0129868	0.00219109	0.581013	3.1e-09	0.0390964	0.027612	0.605104	0.185832	91	9.21E-05	38.5	RP11-491H19.1
15	rs11130793	C	T	3	0.0129223	0.00221055	0.601737	5e-09	-0.0107154	0.028182	0.610319	0.708614	91	9.51E-05	39.7	FHIT
16	rs11218575	C	T	11	0.0153751	0.00218733	0.566037	2.1e-12	0.0677576	0.026556	0.586591	0.0205078	91	1.10E-04	46.1	MIR100HG
17	rs11245482	T	C	10	-0.0132329	0.00222132	0.61325	2.6e-09	-0.0362866	0.029177	0.618195	0.209912	91	8.79E-05	36.7	CTBP2
18	rs11763734	A	C	7	-0.012463	0.00216247	0.510007	8.2e-09	-0.0586594	0.029087	0.516389	0.0374999	91	8.64E-05	36.1	GRM8
19	rs11810109	A	T	1	0.0162518	0.00235696	0.701438	5.4e-12	0.081529	0.027431	0.705697	0.00786104	91	1.31E-04	54.8	ST3GAL3
20	rs11917871	T	C	3	-0.0166474	0.00220627	0.424906	4.5e-14	0.00718215	0.028798	0.400071	0.807168	91	1.20E-04	50.3	CACNA2D3
21	rs12105701	C	T	2	-0.0128825	0.00220843	0.395851	5.4e-09	-0.0381049	0.027247	0.381732	0.190671	91	7.30E-05	30.5	AC010739.1
22	rs12342024	G	T	9	-0.0205172	0.00340797	0.886158	1.7e-09	0.00329743	0.041401	0.882282	0.939313	91	8.60E-05	35.9	CRB2
23	rs12491503	G	A	3	-0.0142607	0.00229906	0.670306	5.5e-10	0.0455425	0.027698	0.673404	0.12701	91	9.14E-05	38.2	SLC2A2
24	rs12541615	T	C	8	-0.0175199	0.00280013	0.817478	3.9e-10	0.00599091	0.034062	0.806853	0.865853	91	9.26E-05	38.7	EXT1
25	rs12554512	T	C	9	0.0207024	0.00219328	0.584071	3.8e-21	0.0106242	0.028897	0.607997	0.723894	91	2.41E-04	100.7	RP11-370B11.4
26	rs1278847	C	A	1	0.0159233	0.00234661	0.694252	1.2e-11	-0.0358014	0.030874	0.693428	0.243424	91	1.14E-04	47.4	CYB561D1
27	rs148648822	G	T	1	-0.017551	0.00298724	0.843182	4.2e-09	-0.0252135	0.041548	0.859468	0.550321	91	8.29E-05	34.6	DPYD
28	rs17207890	G	A	11	0.015694	0.00228666	0.657407	6.7e-12	0.0569323	0.027754	0.667955	0.0599225	91	1.26E-04	52.4	CTD-2564P9.3
29	rs17512836	T	C	18	0.0422142	0.00684643	0.974385	7e-10	-0.00506814	0.078251	0.973711	0.95214	91	9.30E-05	38.8	TCF4
30	rs17727474	C	T	10	0.017551	0.00296085	0.832295	3.1e-09	0.0489109	0.033839	0.8095	0.184192	91	8.69E-05	36.3	RPS27P18
31	rs2045147	A	G	10	0.0126686	0.00217659	0.449407	5.9e-09	0.0348052	0.028507	0.45299	0.218761	91	6.84E-05	28.6	PCDH15
32	rs2073869	C	T	9	0.0186112	0.0029076	0.833626	1.5e-10	-0.0291927	0.034951	0.802756	0.40595	91	1.05E-04	43.7	SPACA9
33	rs2173650	G	T	12	0.017845	0.00304387	0.852206	4.6e-09	0.0387128	0.038922	0.854931	0.358402	91	8.91E-05	37.2	TESC
34	rs2184364	A	G	6	0.0156396	0.00263677	0.782382	3e-09	0.0185816	0.032414	0.769981	0.586266	91	8.97E-05	37.4	HIVEP2
35	rs2291681	G	T	9	0.0127084	0.00220239	0.583543	7.9e-09	0.00258233	0.02762	0.5941	0.927707	91	7.73E-05	32.3	FREM1
36	rs2447098	C	A	17	-0.014947	0.00217845	0.475175	6.8e-12	-0.0465875	0.026574	0.478012	0.103692	91	1.19E-04	49.7	SGSM2
37	rs2460	G	A	15	-0.0152938	0.00245865	0.736281	5e-10	0.0167078	0.031666	0.745992	0.615459	91	1.02E-04	42.4	ONECUT1
38	rs2584597	T	C	17	0.0150996	0.00239572	0.662057	2.9e-10	0.00334258	0.031536	0.71808	0.91847	91	9.49E-05	39.6	TCAM1P
39	rs2616830	G	A	9	0.0164651	0.00216551	0.461988	2.9e-14	0.00131513	0.02745	0.442152	0.962763	91	1.27E-04	53	RP11-443B9.1
40	rs262890	A	G	5	-0.0185683	0.00235563	0.698905	3.2e-15	-0.0799759	0.032142	0.698123	0.00891005	91	1.54E-04	64.4	AC010376.1
41	rs263771	C	A	2	-0.017013	0.00256135	0.766621	3.1e-11	-0.0450145	0.034977	0.778484	0.193029	91	1.24E-04	51.7	ZNF804A
42	rs2971640	G	A	2	-0.0126576	0.00215401	0.505474	4.2e-09	-0.0574705	0.028884	0.485977	0.0403292	91	9.05E-05	37.8	AC005040.3
43	rs34864022	A	G	9	-0.0263815	0.00435706	0.933558	1.4e-09	-0.0300247	0.056959	0.937275	0.607835	91	9.14E-05	38.2	LINC01239
44	rs374722	G	A	2	0.0244932	0.0030238	0.150476	5.5e-16	0.0239313	0.038674	0.147133	0.541852	91	1.79E-04	74.7	AC062032.1
45	rs3754970	T	C	2	-0.014997	0.0021699	0.495822	4.8e-12	-0.0359153	0.026432	0.514741	0.202162	91	1.46E-04	61.1	TANK
46	rs405797	T	A	14	-0.0148849	0.00250575	0.246793	2.8e-09	0.0121736	0.032934	0.255378	0.717289	91	9.92E-05	41.4	NOVA1
47	rs42210	G	C	5	-0.0138517	0.00239536	0.289169	7.3e-09	0.0159796	0.03083	0.286025	0.609488	91	8.67E-05	36.2	HMP19
48	rs4382592	T	G	9	0.0136721	0.00235776	0.301425	6.7e-09	0.086992	0.032033	0.306723	0.00403497	91	9.15E-05	38.2	MED27
49	rs4523073	A	G	6	-0.0137517	0.00221114	0.591077	5e-10	-0.0229057	0.029151	0.619825	0.434627	91	9.68E-05	40.4	RNU7-66P
50	rs4577309	A	G	2	0.0160037	0.00216796	0.468698	1.6e-13	0.0835964	0.029723	0.478346	0.00294002	91	1.24E-04	51.7	MFSD6
51	rs4775373	T	C	15	0.0132229	0.00225713	0.361442	4.7e-09	0.0286662	0.029569	0.367856	0.33239	91	9.02E-05	37.7	RORA
52	rs4845364	A	G	1	-0.0153008	0.00215604	0.495003	1.3e-12	-0.0117346	0.027072	0.481443	0.676849	91	1.29E-04	53.9	TPM3
53	rs4973576	C	A	2	-0.0145232	0.00237947	0.298072	1e-09	-0.0105474	0.030406	0.305755	0.739295	91	8.93E-05	37.3	NGEF
54	rs55700114	G	A	20	-0.014333	0.00239284	0.712746	2.1e-09	-0.0375376	0.02997	0.677083	0.206473	91	1.00E-04	41.9	KCNS1
55	rs55909997	G	A	1	-0.0135532	0.00227041	0.650384	2.4e-09	-0.0251666	0.029782	0.648849	0.399982	91	8.31E-05	34.7	PRMT6
56	rs57585211	T	G	5	-0.0167329	0.00285006	0.826832	4.3e-09	-0.00845416	0.037412	0.840685	0.826237	91	8.21E-05	34.3	FBXL17
57	rs6131281	C	T	20	0.0160808	0.00220553	0.596509	3.1e-13	-0.0521815	0.029246	0.5943	0.0675305	91	1.33E-04	55.4	BTBD3
58	rs6141814	C	A	20	-0.0135023	0.00222588	0.613455	1.3e-09	-0.0117112	0.028482	0.623972	0.685908	91	9.34E-05	39	DNMT3B
59	rs62332760	G	T	4	-0.0144128	0.00221698	0.613118	8e-11	0.0274339	0.027653	0.633142	0.348185	91	1.02E-04	42.8	TET2
60	rs62379379	G	T	5	-0.0260246	0.0042322	0.928551	7.8e-10	-0.0993248	0.05723	0.918189	0.0691162	91	8.77E-05	36.6	PRELID2
61	rs62641636	A	G	2	0.0144237	0.00233911	0.691839	7e-10	0.0382534	0.030149	0.67758	0.236657	91	1.02E-04	42.6	PPP3R1
62	rs631130	T	A	1	-0.0138158	0.00236338	0.369158	5e-09	-0.0238215	0.033184	0.361574	0.498208	91	9.42E-05	39.4	RP11-286B14.1
63	rs648044	A	G	11	-0.013834	0.00226591	0.395242	1e-09	-0.00497837	0.031053	0.383924	0.87712	91	1.08E-04	45	ZBTB16
64	rs6670915	C	T	1	0.0137322	0.00216788	0.533195	2.4e-10	-0.0228646	0.028919	0.578087	0.431702	91	9.41E-05	39.3	LINC01748
65	rs6673341	T	G	1	-0.014513	0.0021693	0.465333	2.2e-11	-0.0281917	0.026573	0.475862	0.31559	91	1.13E-04	47.3	EDEM3
66	rs66852340	C	T	4	-0.0177896	0.00260074	0.775527	7.9e-12	-0.0011853	0.033098	0.772432	0.972315	91	1.24E-04	51.8	RGS12
67	rs6721975	T	C	2	-0.0166905	0.00261401	0.231524	1.7e-10	-0.0590061	0.033392	0.307538	0.107987	91	1.07E-04	44.7	SOX11
68	rs6825241	C	A	4	-0.0169583	0.00216609	0.536204	4.9e-15	0.0208029	0.026687	0.54481	0.457568	91	1.52E-04	63.4	FAM160A1
69	rs6850494	A	C	4	-0.0143297	0.00222236	0.615571	1.1e-10	-0.0141465	0.02891	0.600371	0.6296	91	1.08E-04	45	RP11-576N17.4
70	rs7089973	C	A	10	-0.013355	0.00223661	0.6186	2.4e-09	-0.045198	0.03017	0.632519	0.127836	91	8.35E-05	34.9	TAF9BP2
71	rs7184800	G	A	16	0.0168167	0.00234935	0.696784	8.2e-13	-0.0137658	0.030336	0.695136	0.655303	91	1.38E-04	57.7	RBL2
72	rs7248205	C	T	19	0.0139253	0.00221689	0.397614	3.4e-10	0.0257769	0.030378	0.431995	0.398007	91	1.09E-04	45.4	ILF3
73	rs72781699	G	A	2	-0.0186804	0.00267802	0.797367	3e-12	0.0242292	0.034101	0.8135	0.503212	91	1.42E-04	59.5	FKBP1B
74	rs72828890	C	T	5	0.0192918	0.00329837	0.869256	4.9e-09	-0.0232125	0.048431	0.883851	0.64022	91	9.51E-05	39.7	WWC1
75	rs74802478	G	A	11	0.0166419	0.00281818	0.818971	3.5e-09	0.0682553	0.035176	0.838049	0.0810494	91	7.72E-05	32.2	NTM
76	rs74996610	C	G	12	-0.0305519	0.00519585	0.954131	4.1e-09	-0.0417109	0.066894	0.954943	0.543006	91	7.97E-05	33.3	SOX5
77	rs7564130	T	C	2	-0.0149864	0.00225071	0.640601	2.8e-11	-0.0452936	0.029174	0.615763	0.114174	91	1.12E-04	46.6	NRXN1
78	rs7693082	G	C	4	0.0150716	0.00235845	0.299686	1.7e-10	-0.00636924	0.029542	0.299762	0.835286	91	1.10E-04	46.1	C4orf45
79	rs7693703	G	A	4	0.0228437	0.0038412	0.910033	2.7e-09	-0.0485968	0.047748	0.904135	0.307661	91	8.32E-05	34.8	LINC01378
80	rs7700107	A	C	4	-0.0210603	0.00313788	0.862543	1.9e-11	-0.0284951	0.042014	0.869012	0.503189	91	1.15E-04	47.9	LCORL
81	rs7716447	A	G	5	-0.0133844	0.00226863	0.639406	3.6e-09	-0.0511797	0.039659	0.747974	0.191036	91	9.29E-05	38.8	CTD-2232E5.2
82	rs78394231	T	C	6	-0.0208531	0.00363518	0.90159	9.7e-09	-0.027009	0.046341	0.902187	0.567407	91	1.03E-04	42.8	PDSS2
83	rs7991062	C	G	13	-0.0177381	0.00228727	0.658663	8.8e-15	-0.0312981	0.030135	0.65613	0.298028	91	1.55E-04	64.8	ASNSP3
84	rs8756	C	A	12	-0.0134501	0.00216618	0.484619	5.3e-10	0.00850176	0.027509	0.481742	0.76167	91	9.62E-05	40.2	HMGA2
85	rs9563168	G	A	13	0.0175868	0.00266741	0.791482	4.3e-11	-0.0426638	0.035	0.79429	0.218747	91	1.11E-04	46.3	LINC00558
86	rs9569734	A	G	13	0.0188846	0.00300692	0.843521	3.4e-10	-0.0394092	0.039035	0.843964	0.311978	91	1.11E-04	46.4	PCDH17
87	rs9834970	T	C	3	0.0127684	0.00215775	0.501031	3.3e-09	-0.00637265	0.027363	0.514036	0.819565	91	8.92E-05	37.3	LINC02033
88	rs984409	G	A	1	-0.0148683	0.00225294	0.363032	4.1e-11	0.0125845	0.028829	0.346474	0.667512	91	1.06E-04	44.2	SGIP1
89	rs9867121	C	A	3	0.0194994	0.00280905	0.817728	3.9e-12	-0.0170066	0.037209	0.813168	0.654163	91	1.15E-04	47.9	ZBTB20
90	rs9902312	T	C	17	0.0153237	0.00232706	0.683148	4.5e-11	-0.0345831	0.029869	0.670823	0.244275	91	9.79E-05	40.9	HELZ
91	rs9964724	C	T	18	0.0176465	0.00232664	0.317881	3.3e-14	0.032443	0.030136	0.317701	0.280154	91	1.70E-04	71.2	CELF4

## Sheet: com_lung
	SNP	effect_allele.exposure	other_allele.exposure	chr.exposure	beta.exposure	se.exposure	eaf.exposure	pval.exposure	beta.outcome	se.outcome	eaf.outcome	pval.outcome	nsnps	R2	F statistic	nearest gene
1	rs10208088	C	T	2	0.0131026	0.00223225	0.418634	4.4e-09	-0.000868377	0.017977	0.416889	0.962155	22	9.21e-05	38.2	AC114765.1
2	rs10754920	C	G	2	0.0202406	0.00349047	0.112332	6.7e-09	-0.000482116	0.027776	0.117387	0.986536	22	7.59e-05	31.5	AC079163.1
3	rs113851275	G	A	9	-0.0209442	0.00353742	0.891576	3.2e-09	-0.0399089	0.031803	0.878128	0.20533	22	8.6e-05	35.7	PTCH1
4	rs12145677	G	A	1	-0.0170774	0.00240509	0.701536	1.2e-12	-0.0171904	0.019628	0.696083	0.382091	22	0.000127	52.8	SYPL2
5	rs13262595	A	G	8	-0.0157346	0.00221517	0.440345	1.2e-12	0.0257291	0.018412	0.4409	0.158974	22	0.000123	51.1	TSNARE1
6	rs136553	C	T	22	-0.0152252	0.00227739	0.624196	2.3e-11	0.00370887	0.018326	0.628319	0.843038	22	0.000111	46.1	LINC01422
7	rs1448355	C	T	11	-0.0146118	0.00227388	0.381282	1.3e-10	0.0107866	0.018934	0.369459	0.571933	22	9.83e-05	40.8	NTM
8	rs1469249	G	A	5	0.0155576	0.00271086	0.788564	9.5e-09	-0.0228881	0.022745	0.800174	0.313925	22	8.09e-05	33.6	RP11-492A10.1
9	rs166835	C	T	15	0.0131356	0.00222179	0.443342	3.4e-09	-0.0176722	0.017637	0.436189	0.333529	22	8.96e-05	37.2	SEMA6D
10	rs2068625	T	C	4	-0.0158375	0.00239755	0.302374	4e-11	-0.00549105	0.019446	0.302232	0.782981	22	0.000108	44.8	C4orf45
11	rs206965	T	C	12	0.0156007	0.00271472	0.206729	9.1e-09	-0.000982482	0.021989	0.203139	0.965151	22	8.19e-05	34	COX6A1
12	rs2220599	C	G	5	-0.0160514	0.00229019	0.632986	2.4e-12	0.00263748	0.01832	0.634899	0.88788	22	0.000115	47.6	LINC02142
13	rs2345941	A	G	7	0.014647	0.00221726	0.550313	4e-11	0.00411747	0.017833	0.535516	0.821271	22	0.000116	48.3	EXOC4
14	rs2734849	A	G	11	-0.0135145	0.00220049	0.491453	8.2e-10	0.0298452	0.018262	0.49379	0.0980483	22	9.7e-05	40.3	ANKK1
15	rs35933007	G	A	12	-0.0151917	0.00264445	0.771615	9.2e-09	0.0153238	0.024765	0.782854	0.552389	22	8.79e-05	36.5	RP11-804F13.2
16	rs4977839	G	A	9	-0.0199181	0.00223302	0.584465	4.7e-19	0.00551116	0.018864	0.605655	0.775549	22	0.000201	83.5	RP11-370B11.4
17	rs6129084	A	T	20	-0.0140927	0.00230251	0.358909	9.3e-10	-0.0069511	0.018527	0.364215	0.714565	22	8.92e-05	37	CDH4
18	rs6744254	C	T	2	-0.0159012	0.00220373	0.47126	5.4e-13	-0.0128006	0.017553	0.457957	0.479362	22	0.000127	52.5	RNU6-1001P
19	rs6857629	G	A	4	0.0153859	0.00256016	0.755067	1.9e-09	-0.0209882	0.020527	0.737493	0.306071	22	9.25e-05	38.4	RP11-500G9.1
20	rs7209653	T	C	17	0.0156381	0.00241261	0.704497	9.1e-11	-0.0325369	0.020544	0.726777	0.108699	22	9.97e-05	41.4	AKAP10
21	rs7288455	A	G	22	0.013109	0.00222709	0.435739	4e-09	0.00785011	0.018668	0.398254	0.677362	22	8.55e-05	35.5	CACNA1I
22	rs73578186	C	T	9	0.0149904	0.00236483	0.675347	2.3e-10	0.0252881	0.018136	0.644967	0.181985	22	9.66e-05	40.1	DENND1A

## Sheet: com_adeno
	SNP	effect_allele.exposure	other_allele.exposure	chr.exposure	beta.exposure	se.exposure	eaf.exposure	pval.exposure	beta.outcome	se.outcome	eaf.outcome	pval.outcome	nsnps	R2	F statistic	nearest gene
1	rs10208088	C	T	2	0.0131026	0.00223225	0.418634	4.4e-09	0.00315601	0.02756	0.417613	0.911	22	9.21e-05	38.2	AC114765.1
2	rs10754920	C	G	2	0.0202406	0.00349047	0.112332	6.7e-09	-0.0417443	0.041015	0.116757	0.349956	22	7.59e-05	31.5	AC079163.1
3	rs113851275	G	A	9	-0.0209442	0.00353742	0.891576	3.2e-09	-0.0822857	0.051404	0.877959	0.097699	22	8.6e-05	35.7	PTCH1
4	rs12145677	G	A	1	-0.0170774	0.00240509	0.701536	1.2e-12	0.0391359	0.028711	0.699235	0.203332	22	0.000127	52.8	SYPL2
5	rs13262595	A	G	8	-0.0157346	0.00221517	0.440345	1.2e-12	0.00681771	0.027815	0.440168	0.81028	22	0.000123	51.1	TSNARE1
6	rs136553	C	T	22	-0.0152252	0.00227739	0.624196	2.3e-11	0.0374558	0.027138	0.632019	0.196201	22	0.000111	46.1	LINC01422
7	rs1448355	C	T	11	-0.0146118	0.00227388	0.381282	1.3e-10	0.0295462	0.029595	0.371717	0.317759	22	9.83e-05	40.8	NTM
8	rs1469249	G	A	5	0.0155576	0.00271086	0.788564	9.5e-09	0.00797471	0.03362	0.800302	0.820102	22	8.09e-05	33.6	RP11-492A10.1
9	rs166835	C	T	15	0.0131356	0.00222179	0.443342	3.4e-09	0.000306953	0.027433	0.436675	0.99131	22	8.96e-05	37.2	SEMA6D
10	rs2068625	T	C	4	-0.0158375	0.00239755	0.302374	4e-11	-0.0200578	0.029277	0.302371	0.514646	22	0.000108	44.8	C4orf45
11	rs206965	T	C	12	0.0156007	0.00271472	0.206729	9.1e-09	0.0237175	0.034134	0.204814	0.49146	22	8.19e-05	34	COX6A1
12	rs2220599	C	G	5	-0.0160514	0.00229019	0.632986	2.4e-12	-0.00380276	0.028111	0.633655	0.894943	22	0.000115	47.6	LINC02142
13	rs2345941	A	G	7	0.014647	0.00221726	0.550313	4e-11	0.00759578	0.027363	0.535865	0.788704	22	0.000116	48.3	EXOC4
14	rs2734849	A	G	11	-0.0135145	0.00220049	0.491453	8.2e-10	0.0501844	0.028689	0.492229	0.0735191	22	9.7e-05	40.3	ANKK1
15	rs35933007	G	A	12	-0.0151917	0.00264445	0.771615	9.2e-09	0.0222783	0.037498	0.782871	0.576239	22	8.79e-05	36.5	RP11-804F13.2
16	rs4977839	G	A	9	-0.0199181	0.00223302	0.584465	4.7e-19	-0.0118199	0.029478	0.605289	0.693565	22	0.000201	83.5	RP11-370B11.4
17	rs6129084	A	T	20	-0.0140927	0.00230251	0.358909	9.3e-10	0.0063647	0.028686	0.363818	0.828201	22	8.92e-05	37	CDH4
18	rs6744254	C	T	2	-0.0159012	0.00220373	0.47126	5.4e-13	-0.0353288	0.02627	0.457691	0.206497	22	0.000127	52.5	RNU6-1001P
19	rs6857629	G	A	4	0.0153859	0.00256016	0.755067	1.9e-09	-0.029852	0.031817	0.739216	0.348693	22	9.25e-05	38.4	RP11-500G9.1
20	rs7209653	T	C	17	0.0156381	0.00241261	0.704497	9.1e-11	-0.0716125	0.032589	0.725335	0.0220638	22	9.97e-05	41.4	AKAP10
21	rs7288455	A	G	22	0.013109	0.00222709	0.435739	4e-09	0.0270469	0.02929	0.400362	0.356532	22	8.55e-05	35.5	CACNA1I
22	rs73578186	C	T	9	0.0149904	0.00236483	0.675347	2.3e-10	0.00413152	0.028497	0.646215	0.888402	22	9.66e-05	40.1	DENND1A

## Sheet: com_squa
	SNP	effect_allele.exposure	other_allele.exposure	chr.exposure	beta.exposure	se.exposure	eaf.exposure	pval.exposure	beta.outcome	se.outcome	eaf.outcome	pval.outcome	nsnps	R2	F statistic	nearest gene
1	rs10208088	C	T	2	0.0131026	0.00223225	0.418634	4.4e-09	0.0393169	0.028598	0.417201	0.16419	22	9.21e-05	38.2	AC114765.1
2	rs10754920	C	G	2	0.0202406	0.00349047	0.112332	6.7e-09	-0.00333154	0.042585	0.117511	0.94046	22	7.59e-05	31.5	AC079163.1
3	rs113851275	G	A	9	-0.0209442	0.00353742	0.891576	3.2e-09	0.008958	0.046539	0.878956	0.855694	22	8.6e-05	35.7	PTCH1
4	rs12145677	G	A	1	-0.0170774	0.00240509	0.701536	1.2e-12	-0.0414624	0.030748	0.696394	0.172393	22	0.000127	52.8	SYPL2
5	rs13262595	A	G	8	-0.0157346	0.00221517	0.440345	1.2e-12	0.0104067	0.027861	0.438498	0.713525	22	0.000123	51.1	TSNARE1
6	rs136553	C	T	22	-0.0152252	0.00227739	0.624196	2.3e-11	-0.00277016	0.028139	0.627074	0.923517	22	0.000111	46.1	LINC01422
7	rs1448355	C	T	11	-0.0146118	0.00227388	0.381282	1.3e-10	-0.0106131	0.028609	0.368032	0.72144	22	9.83e-05	40.8	NTM
8	rs1469249	G	A	5	0.0155576	0.00271086	0.788564	9.5e-09	-0.0567045	0.036017	0.798973	0.107388	22	8.09e-05	33.6	RP11-492A10.1
9	rs166835	C	T	15	0.0131356	0.00222179	0.443342	3.4e-09	-0.0512743	0.02612	0.435109	0.0696562	22	8.96e-05	37.2	SEMA6D
10	rs2068625	T	C	4	-0.0158375	0.00239755	0.302374	4e-11	-0.00814609	0.029622	0.301749	0.791241	22	0.000108	44.8	C4orf45
11	rs206965	T	C	12	0.0156007	0.00271472	0.206729	9.1e-09	0.0134452	0.034301	0.204702	0.701027	22	8.19e-05	34	COX6A1
12	rs2220599	C	G	5	-0.0160514	0.00229019	0.632986	2.4e-12	-0.00423004	0.028302	0.634695	0.883967	22	0.000115	47.6	LINC02142
13	rs2345941	A	G	7	0.014647	0.00221726	0.550313	4e-11	0.0168786	0.026849	0.536924	0.547565	22	0.000116	48.3	EXOC4
14	rs2734849	A	G	11	-0.0135145	0.00220049	0.491453	8.2e-10	0.0516755	0.028713	0.495153	0.0651808	22	9.7e-05	40.3	ANKK1
15	rs35933007	G	A	12	-0.0151917	0.00264445	0.771615	9.2e-09	0.0473013	0.037031	0.783082	0.241439	22	8.79e-05	36.5	RP11-804F13.2
16	rs4977839	G	A	9	-0.0199181	0.00223302	0.584465	4.7e-19	0.00877438	0.028951	0.605596	0.770474	22	0.000201	83.5	RP11-370B11.4
17	rs6129084	A	T	20	-0.0140927	0.00230251	0.358909	9.3e-10	0.00856621	0.028787	0.365538	0.770554	22	8.92e-05	37	CDH4
18	rs6744254	C	T	2	-0.0159012	0.00220373	0.47126	5.4e-13	0.00758913	0.027367	0.459344	0.785695	22	0.000127	52.5	RNU6-1001P
19	rs6857629	G	A	4	0.0153859	0.00256016	0.755067	1.9e-09	-0.0493472	0.03213	0.735734	0.117651	22	9.25e-05	38.4	RP11-500G9.1
20	rs7209653	T	C	17	0.0156381	0.00241261	0.704497	9.1e-11	-0.0272853	0.031447	0.728408	0.387231	22	9.97e-05	41.4	AKAP10
21	rs7288455	A	G	22	0.013109	0.00222709	0.435739	4e-09	-0.00402308	0.028471	0.395681	0.891192	22	8.55e-05	35.5	CACNA1I
22	rs73578186	C	T	9	0.0149904	0.00236483	0.675347	2.3e-10	0.055684	0.026826	0.644614	0.0563754	22	9.66e-05	40.1	DENND1A

## Sheet: dri_squa
	SNP	effect_allele.exposure	other_allele.exposure	chr.exposure	beta.exposure	se.exposure	eaf.exposure	pval.exposure	beta.outcome	se.outcome	eaf.outcome	pval.outcome	nsnps	R2	F statistic	nearest gene
1	rs10186876	A	G	2	0.0144048	0.00233801	0.360301	7.2e-10	-0.0555286	0.02679	0.378621	0.0566852	3	9.81e-05	40.7	LRPPRC
2	rs1198575	T	C	1	0.0189685	0.00282745	0.193184	2e-11	0.013086	0.035214	0.199861	0.716213	3	0.000111	46.2	NFU1P2
3	rs6012558	G	A	20	0.0144779	0.00226377	0.578449	1.6e-10	0.0397445	0.027113	0.588776	0.170852	3	0.000101	42.1	CSE1L
														0.0003101	43.6564

## Sheet: dri_lung
	SNP	effect_allele.exposure	other_allele.exposure	chr.exposure	beta.exposure	se.exposure	eaf.exposure	pval.exposure	beta.outcome	se.outcome	eaf.outcome	pval.outcome	nsnps	R2	F statistic	nearest gene
1	rs10186876	A	G	2	0.0144048	0.00233801	0.360301	7.2e-10	-0.0226537	0.018041	0.38051	0.228105	3	9.81e-05	40.7	LRPPRC
2	rs1198575	T	C	1	0.0189685	0.00282745	0.193184	2e-11	-0.00754439	0.022612	0.198307	0.746169	3	0.000111	46.2	NFU1P2
3	rs6012558	G	A	20	0.0144779	0.00226377	0.578449	1.6e-10	0.0171177	0.018131	0.586626	0.36218	3	0.000101	42.1	CSE1L

## Sheet: dri_adeno
	SNP	effect_allele.exposure	other_allele.exposure	chr.exposure	beta.exposure	se.exposure	eaf.exposure	pval.exposure	beta.outcome	se.outcome	eaf.outcome	pval.outcome	nsnps	R2	F statistic	nearest gene
1	rs10186876	A	G	2	0.0144048	0.00233801	0.360301	7.2e-10	-0.0136619	0.028013	0.380936	0.640115	3	9.81e-05	40.7	LRPPRC
2	rs1198575	T	C	1	0.0189685	0.00282745	0.193184	2e-11	0.0120007	0.035515	0.197811	0.741344	3	0.000111	46.2	NFU1P2
3	rs6012558	G	A	20	0.0144779	0.00226377	0.578449	1.6e-10	0.00919212	0.027957	0.585957	0.751483	3	0.000101	42.1	CSE1L
