# Supplementary material for: Leisure Sedentary Behavior and Risk of Lung Cancer: A Two-Sample Mendelian Randomization Study and Mediation Analysis
Source: Front Genet. 2021 Oct 28;12:763626. doi: 10.3389/fgene.2021.763626 (PMC8582637; doi:10.3389/fgene.2021.763626)
Supplement: Supplementary file 7 [file Table1.XLSX]

## Sheet: Sheet1
Traits	Consortium	Cases	Control	Sample size	Year	Population	Pubmed ID	R2	F	Web source
Television watching	UK Biobank	NA	NA	422218	2020	EU	32317632	0.0099563	46.1	https://data.mendeley.com/datasets/mxjj6czsrd/1
computer use	UK Biobank	NA	NA	422218	2020	EU	32317632	0.0022811	43.9	https://data.mendeley.com/datasets/mxjj6czsrd/1
driving	UK Biobank	NA	NA	422218	2020	EU	32317632	0.0003101	43.7	https://data.mendeley.com/datasets/mxjj6czsrd/1
Lung cancer	ILCCO	11348	15861	27209	2014	EU	24880342	NA	NA	ilcco.iarc.fr
Lung adenocarcinoma	ILCCO	3442	14894	18336	2014	EU	24880342	NA	NA	ilcco.iarc.fr
Squamous cell lung cancer	ILCCO	3275	15038	18313	2014	EU	24880342	NA	NA	ilcco.iarc.fr
Cigarettes Per Day	GSCAN	NA	NA	143210	2019	EU	30643251	NA	NA	https://conservancy.umn.edu/handle/11299/201564
Age of smoking initiation	GSCAN	NA	NA	138400	2019	EU	30643251	NA	NA	https://conservancy.umn.edu/handle/11299/201564
Smoking initiation	GSCAN	NA	NA	249171	2019	EU	30643251	NA	NA	https://conservancy.umn.edu/handle/11299/201564
smoking cessation	GSCAN	NA	NA	143851	2019	EU	30643251	NA	NA	https://conservancy.umn.edu/handle/11299/201564
BMI	GIANT	NA	NA	322154	2015	EU	25673413	NA	NA	http://portals.broadinstitute.org/collaboration/giant/index.php/GIANT_consortium_data_files#Summary_Statistics_for_Models_Adjusting_for_Smoking_Status
Triglycerides	GLGC	NA	NA	187167	2013	mixed	24097068	NA	NA	http://lipidgenetics.org/
Total cholesterol	GLGC	NA	NA	187365	2013	mixed	24097068	NA	NA	http://lipidgenetics.org/
